# Supplementary material for: Synthesis and Characterization of Folic Acid-Conjugated Terbium Complexes as Luminescent Probes for Targeting Folate Receptor-Expressing Cells
Source: J Med Chem. 2024 Aug 14;67(16):14062–76. doi: 10.1021/acs.jmedchem.4c00919 (PMC11345839; doi:10.1021/acs.jmedchem.4c00919)
Supplement: Supplementary file 2 — jm4c00919_si_002.csv [file jm4c00919_si_002.csv]

Compound	SMILES
1	O=C(CBr)C1=CC=C(C#C)C=C1
2	O=C(OC(C)(C)C)CN1CCN(CC(OC(C)(C)C)=O)CCN(CC(OC(C)(C)C)=O)CCNCC1
3	O=C(OC(C)(C)C)CN1CCN(CC(OC(C)(C)C)=O)CCN(CC(OC(C)(C)C)=O)CCN(CC(C(C=C2)=CC=C2C#C)=O)CC1
4	OC(CN1CCN(CC(O)=O)CCN(CC(O)=O)CCN(CC(C(C=C2)=CC=C2C#C)=O)CC1)=O
Tb4	O=C([O]1)C[N@]23CC[N@]4(CC([O]5)=O)CC[N@]6(CC7=O)CC[N@]8(CC(C(C=C9)=CC=C9C#C)=O[Tb]346815[O]7)CC2
S1	OC(C(C=C1)=CC=C1N(C(C(F)(F)F)=O)CC2=NC3=C(N=C2)N=C(N)NC3=O)=O
S2γ	NCCNC(CCOCCOCCNC(CCC(NC(C1=CC=C(NCC2=NC3=C(N=C2)N=C(N)NC3=O)C=C1)=O)C(O)=O)=O)=O
S2α	NCCNC(CCOCCOCCNC(C(NC(C1=CC=C(NCC2=NC3=C(N=C2)N=C(N)NC3=O)C=C1)=O)CCC(O)=O)=O)=O
L1γ	O=C(CCOCCOCCNC(CC[C@H](NC(C1=CC=C(NCC2=NC3=C(N=C2)N=C(N)NC3=O)C=C1)=O)C(O)=O)=O)NCCNC(CN4CCN(CC(O)=O)CCN(CC(O)=O)CCN(CC(O)=O)CC4)=O
L1α	O=C(CCOCCOCCNC([C@@H](NC(C1=CC=C(NCC2=NC3=C(N=C2)N=C(N)NC3=O)C=C1)=O)CCC(O)=O)=O)NCCNC(CN4CCN(CC(O)=O)CCN(CC(O)=O)CCN(CC(O)=O)CC4)=O
TbL1γ	O=C(CCOCCOCCOCCOCCOCCOCCNC(CC[C@H](NC(C1=CC=C(NCC2=NC3=C(N=C2)N=C(N)NC3=O)C=C1)=O)C(O)=O)=O)NCCNC(C[N@@]45CC[N@](CC([O]6)=O)7CC[N@](C8)9CC[N@](CC([O]%10)=O)%11CC4)=O[Tb]579%116%10[O]C8=O
TbL1α	O=C(CCOCCOCCOCCOCCOCCOCCNC([C@@H](NC(C1=CC=C(NCC2=NC3=C(N=C2)N=C(N)NC3=O)C=C1)=O)CCC(O)=O)=O)NCCNC(C[N@@]45CC[N@](CC([O]6)=O)7CC[N@](CC([O]8)=O)9CC[N@](C%10)%11CC4)=O[Tb]579%1168[O]C%10=O
S3a	O=S(OCCOCCOCCOS(=O)(C)=O)(C)=O
S3b	O=S(OCCOCCOCCOCCOCCOCCOS(=O)(C)=O)(C)=O
S4a	[N-]=[N+]=NCCOCCOCCN=[N+]=[N-]
S4b	[N-]=[N+]=NCCOCCOCCOCCOCCOCCN=[N+]=[N-]
5a	NCCOCCOCCN=[N+]=[N-]
5b	NCCOCCOCCOCCOCCOCCN=[N+]=[N-]
6aα	OC(CC[C@@H](C(NCCOCCOCCN=[N+]=[N-])=O)NC(C1=CC=C(NCC2=NC3=C(N=C(N)NC3=O)N=C2)C=C1)=O)=O
6aγ	O=C(CC[C@@H](C(O)=O)NC(C1=CC=C(NCC2=NC3=C(N=C(N)NC3=O)N=C2)C=C1)=O)NCCOCCOCCN=[N+]=[N-]
6bα	OC(CC[C@@H](C(NCCOCCOCCOCCOCCOCCN=[N+]=[N-])=O)NC(C1=CC=C(NCC2=NC3=C(N=C(N)NC3=O)N=C2)C=C1)=O)=O
6bγ	O=C(CC[C@@H](C(O)=O)NC(C1=CC=C(NCC2=NC3=C(N=C(N)NC3=O)N=C2)C=C1)=O)NCCOCCOCCOCCOCCOCCN=[N+]=[N-]
S5	C#CCN1CCN(CC(OC(C)(C)C)=O)CCN(CC(OC(C)(C)C)=O)CCN(CC(OC(C)(C)C)=O)CC1
7	C#CCN1CCN(CC(O)=O)CCN(CC(O)=O)CCN(CC(O)=O)CC1
Tb7	O=C([O][Tb]12345[O]6)C[N@]72CC[N@]1(CC([O]5)=O)CC[N@]4(CC6=O)CC[N@]3(CC#C)CC7
TbL2α	O=C1C[N]23CC[N]4(CC([O]5)=O)CC[N@@]6(CC([O]7)=O)CC[N]8(CC9=CN(CCOCCOCCNC([C@@H](NC(C%10=CC=C(NCC%11=NC%12=C(N=C%11)N=C(N)NC%12=O)C=C%10)=O)CCC(O)=O)=O)N=N9[Tb]368574[O]1)CC2
TbL2γ	O=C1C[N]23CC[N]4(CC([O]5)=O)CC[N@@]6(CC([O]7)=O)CC[N]8(CC9=CN(CCOCCOCCNC(CC[C@H](NC(C%10=CC=C(NCC%11=NC%12=C(N=C%11)N=C(N)NC%12=O)C=C%10)=O)C(O)=O)=O)N=N9[Tb]368574[O]1)CC2
TbL3α	O=C(C1=CC=C(NCC2=NC3=C(N=C2)N=C(N)NC3=O)C=C1)N[C@@H](CCC(O)=O)C(NCCOCCOCCOCCOCCOCCN(N=N45)C=C4C[N]67CC[N]8(CC([O][Tb]897%10%115[O]%12)=O)CC[N]%10(CC%12=O)CC[N@@]9(CC([O]%11)=O)CC6)=O
TbL3γ	O=C(O)[C@@H](NC(C1=CC=C(NCC2=NC3=C(N=C2)N=C(N)NC3=O)C=C1)=O)CCC(NCCOCCOCCOCCOCCOCCN(N=N45)C=C4C[N]67CC[N]8(CC([O][Tb]897%10%115[O]%12)=O)CC[N]%10(CC%12=O)CC[N@@]9(CC([O]%11)=O)CC6)=O
TbL4α	O=C([O]1)C[N@@]23CC[N@@]4(CC([O]5)=O)CC[N@@]6(CC7=O)CC[N]8(CC(C9=CC=C(C%10=CN(CCOCCOCCOCCOCCOCCNC([C@@H](NC(C%11=CC=C(NCC%12=NC%13=C(N=C%12)N=C(N)NC%13=O)C=C%11)=O)CCC(O)=O)=O)N=N%10)C=C9)=O[Tb]346815[O]7)CC2
TbL4γ	O=C([O]1)C[N@@]23CC[N@@]4(CC([O]5)=O)CC[N@@]6(CC7=O)CC[N]8(CC(C9=CC=C(C%10=CN(CCOCCOCCOCCOCCOCCNC(CC[C@H](NC(C%11=CC=C(NCC%12=NC%13=C(N=C%12)N=C(N)NC%13=O)C=C%11)=O)C(O)=O)=O)N=N%10)C=C9)=O[Tb]346815[O]7)CC2
S6	O=C(NCCC(N1C2=C(C=CC=C2)C#CC3=C(C=CC=C3)C1)=O)CN4CCN(CC(O)=O)CCN(CC(O)=O)CCN(CC(O)=O)CC4
TbS6	O=C([O]1)C[N@@]23CC[N@@]4(CC(NCCC(N5C6=C(C=CC=C6)C#CC7=C(C=CC=C7)C5)=O)=O[Tb]43891%10[O]C%11=O)CC[N@@]9(CC([O]%10)=O)CC[N@@]8(C%11)CC2
TbL5α	O=C(C1=CC=C(NCC2=NC3=C(N=C2)N=C(N)NC3=O)C=C1)N[C@H](C(NCCOCCOCCOCCOCCOCCN4N=NC5=C4C(C=CC=C6)=C6N(C(CCNC7=O[Tb]89%10%11%12([N]%13(C7)CC[N@](CC([O]%12)=O)8CC[N@](C%14)9CC[N](CC([O]%11)=O)%10CC%13)[O]C%14=O)=O)CC%15=C5C=CC=C%15)=O)CCC(O)=O
TbL5γ	O=C([O]1)C[N]23CC[N]4(CC(NCCC(N5C6=C(C=CC=C6)C7=C(N=NN7CCOCCOCCOCCOCCOCCNC(CC[C@H](NC(C8=CC=C(NCC9=NC%10=C(N=C9)N=C(N)NC%10=O)C=C8)=O)C(O)=O)=O)C%11=C(C=CC=C%11)C5)=O)=O[Tb]%12%13431%14[O]C%15=O)CC[N@@]%13(CC([O]%14)=O)CC[N@@]%12(C%15)CC2
FA	O=C(O)[C@@H](NC(C1=CC=C(NCC2=NC3=C(N=C2)N=C(N)NC3=O)C=C1)=O)CCC(O)=O
